# Supplementary material for: N-(3-Chloro­phen­yl)maleamic acid
Source: Acta Crystallogr Sect E Struct Rep Online. 2010 Jun 16;66(Pt 7):o1643. doi: 10.1107/S1600536810021446 (PMC3006958; doi:10.1107/S1600536810021446)
Supplement: Supplementary file 2 [file e-66-o1643-Isup2.hkl]

#
# h,k,l, Fc-squared, Fo-squared, sigma(Fo-squared) and status flag
#
data_I
_shelx_title '  SMA12 in P21/c'
_shelx_refln_list_code          4
_shelx_F_calc_maximum      184.10
_exptl_crystal_F_000       464.00
_reflns_d_resolution_high  0.8255
 
loop_
 _symmetry_equiv_pos_as_xyz
 'x, y, z'
 '-x, y+1/2, -z+1/2'
 '-x, -y, -z'
 'x, -y-1/2, z-1/2'
 
_cell_length_a    10.7779
_cell_length_b    13.2103
_cell_length_c     7.1372
_cell_angle_alpha  90.000
_cell_angle_beta  104.976
_cell_angle_gamma  90.000
 
_shelx_F_squared_multiplier     1.000
 
loop_
 _refln_index_h
 _refln_index_k
 _refln_index_l
 _refln_F_squared_calc
 _refln_F_squared_meas
 _refln_F_squared_sigma
 _refln_observed_status
   1   0   0       11.20       10.76      0.84 o
   2   0   0       69.58       67.21      1.64 o
   3   0   0     1757.49     1767.90     10.18 o
   4   0   0     1263.13     1261.28      7.96 o
   5   0   0      233.23      204.10      3.03 o
   6   0   0     1652.12     1709.88     13.74 o
   7   0   0       74.08       72.90      2.24 o
   8   0   0      320.29      321.95     10.73 o
   9   0   0      362.26      330.83      5.25 o
  10   0   0      414.33      410.75      5.34 o
  11   0   0      140.24      134.34      9.00 o
  12   0   0       62.36       83.96      5.41 o
   1   1   0      313.63      318.45      2.84 o
   2   1   0     2312.05     2346.47     15.42 o
   3   1   0        3.72        4.98      0.93 o
   4   1   0     2088.06     2072.64      6.32 o
   5   1   0      235.68      282.16      2.86 o
   6   1   0     1463.44     1519.08      9.23 o
   7   1   0       18.61       17.28      1.16 o
   8   1   0     1268.92     1276.63      6.14 o
   9   1   0      401.02      411.05      4.38 o
  10   1   0        0.20       -0.01      1.30 o
  11   1   0      319.73      308.65      4.90 o
  12   1   0       44.63       41.29      3.25 o
   0   2   0     2876.40     2807.44     28.27 o
   1   2   0     3985.74     4061.91     27.05 o
   2   2   0     5356.08     5247.63     26.51 o
   3   2   0      428.51      466.48      3.40 o
   4   2   0     1955.76     2003.10      6.43 o
   5   2   0      259.76      310.48      4.05 o
   6   2   0        7.71       11.76      1.10 o
   7   2   0      183.45      173.10      2.26 o
   8   2   0      185.12      194.12      2.81 o
   9   2   0      656.37      648.30      4.77 o
  10   2   0       44.75       41.87      1.90 o
  11   2   0        1.11        1.83      1.85 o
  12   2   0      151.32      161.38      3.97 o
   2   3   0      628.24      639.62      4.03 o
   3   3   0      419.15      423.40      2.32 o
   4   3   0       23.25       17.67      0.94 o
   5   3   0       77.06       86.82      1.49 o
   6   3   0      149.89      141.05      1.88 o
   7   3   0      790.82      791.33      4.22 o
   8   3   0      256.32      250.53      4.32 o
   9   3   0      318.47      304.20      5.13 o
  10   3   0       33.81       28.57      1.84 o
  11   3   0       18.15       14.76      2.12 o
  12   3   0        0.10       -0.01      2.23 o
   0   4   0     2021.26     1971.88     13.14 o
   1   4   0      962.49      956.29      4.44 o
   2   4   0     2583.29     2638.30      7.24 o
   3   4   0     1040.40     1138.65      5.17 o
   4   4   0      129.87      117.74      1.39 o
   5   4   0      941.24     1032.42      4.63 o
   6   4   0       11.81       12.24      1.00 o
   7   4   0       10.38       11.44      1.20 o
   8   4   0       98.64       98.13      2.16 o
   9   4   0       47.45       47.92      1.99 o
  10   4   0       64.36       65.57      2.38 o
  11   4   0       39.33       35.68      2.25 o
  12   4   0       18.44       16.97      2.65 o
   1   5   0      232.22      234.80      1.69 o
   2   5   0        0.06        1.27      1.10 o
   3   5   0      180.11      204.58      2.08 o
   4   5   0      475.70      489.25      3.28 o
   5   5   0        1.24        1.43      0.75 o
   6   5   0       65.29       68.89      1.54 o
   7   5   0      141.04      141.78      2.25 o
   8   5   0       79.39       81.01      2.05 o
   9   5   0       26.61       22.94      1.63 o
  10   5   0       38.32       38.01      2.34 o
  11   5   0      100.29       89.59      3.59 o
   0   6   0     2160.20     2173.95      8.76 o
   1   6   0     1962.14     2093.85      8.03 o
   2   6   0      816.94      838.78      4.10 o
   3   6   0      759.41      822.87      3.91 o
   4   6   0        0.42        0.00      0.84 o
   5   6   0      684.69      687.47      3.22 o
   6   6   0        6.59        7.63      0.95 o
   7   6   0      109.50      101.18      2.05 o
   8   6   0       10.25       12.05      1.42 o
   9   6   0        0.13        0.72      1.75 o
  10   6   0       85.22       82.56      3.26 o
  11   6   0      140.25      134.47      5.18 o
   1   7   0      297.02      245.65      1.78 o
   2   7   0       29.18       26.07      1.15 o
   3   7   0      759.36      782.11      5.04 o
   4   7   0      211.02      187.32      2.03 o
   5   7   0      572.51      564.28      3.93 o
   6   7   0     1064.01     1022.40      4.70 o
   7   7   0      119.38      102.51      2.13 o
   8   7   0       54.74       56.02      2.04 o
   9   7   0        5.04        5.59      1.92 o
  10   7   0       24.46       31.81      3.60 o
  11   7   0       75.24       80.48      5.70 o
   0   8   0       85.38       82.11      2.43 o
   1   8   0      492.75      477.58      4.57 o
   2   8   0      830.01      823.35      6.36 o
   3   8   0      160.77      159.38      1.91 o
   4   8   0       58.60       59.87      1.54 o
   5   8   0      155.67      149.46      2.33 o
   6   8   0       10.34       11.94      1.45 o
   7   8   0      133.19      134.76      3.12 o
   8   8   0      130.04      127.73      3.14 o
   9   8   0      362.04      344.93      6.88 o
  10   8   0       37.08       40.63      3.68 o
   1   9   0       22.26       19.29      0.93 o
   2   9   0       12.62       12.13      0.82 o
   3   9   0      682.31      698.76      5.54 o
   4   9   0       82.79       77.48      1.66 o
   5   9   0       72.88       71.29      2.02 o
   6   9   0     1307.35     1277.01      9.36 o
   7   9   0       11.03        8.91      1.66 o
   8   9   0        5.83        2.10      2.57 o
   9   9   0       32.15       32.72      3.59 o
  10   9   0       40.27       36.66      3.88 o
   0  10   0      519.71      536.71      6.90 o
   1  10   0       80.72       79.04      2.22 o
   2  10   0      801.02      747.86      8.84 o
   3  10   0       97.54       96.15      1.91 o
   4  10   0        8.57       10.60      1.18 o
   5  10   0        0.05        1.31      1.19 o
   6  10   0      227.62      233.15      3.34 o
   7  10   0       41.35       47.51      2.78 o
   8  10   0        7.18        8.92      2.39 o
   9  10   0       66.03       59.48      4.07 o
   1  11   0       58.79       61.98      2.30 o
   2  11   0      225.23      225.66      4.55 o
   3  11   0      182.50      158.19      1.96 o
   4  11   0        4.31        1.96      1.06 o
   5  11   0       36.38       33.79      1.62 o
   6  11   0       45.65       40.34      2.20 o
   7  11   0        0.57        0.16      2.21 o
   8  11   0       31.94       27.56      3.19 o
   9  11   0        4.78        5.74      3.28 o
   0  12   0      359.66      309.55     13.61 o
   1  12   0      177.82      151.17      9.36 o
   2  12   0       71.83       68.97      2.34 o
   3  12   0        0.45        0.79      0.78 o
   4  12   0      205.66      184.91      3.91 o
   5  12   0       64.78       53.67      2.35 o
   6  12   0       35.04       30.95      2.10 o
   7  12   0       33.76       35.67      2.38 o
   8  12   0        8.58        9.98      2.43 o
   1  13   0      137.02      127.20      3.83 o
   2  13   0      193.38      170.38      3.57 o
   3  13   0      303.07      298.68      4.30 o
   4  13   0       90.83       88.75      2.94 o
   5  13   0       50.29       51.08      2.74 o
   6  13   0        0.33        1.30      2.87 o
   7  13   0        4.23        6.51      3.74 o
   0  14   0        2.00        3.18      3.63 o
   1  14   0       61.25       65.70      2.68 o
   2  14   0        3.88        9.95      2.15 o
   3  14   0       14.30       13.76      2.28 o
   4  14   0        0.90        0.30      2.68 o
   5  14   0      141.45      149.44      4.62 o
   6  14   0       17.36       21.79      4.01 o
   1  15   0       34.51       40.50      3.28 o
   2  15   0        3.00        4.65      2.82 o
   3  15   0       26.95       27.44      2.63 o
   4  15   0       14.05       12.68      2.62 o
   0  16   0       63.59       67.13      5.45 o
 -12   1   1       11.82       11.16      2.76 o
 -11   1   1        6.31        5.80      1.53 o
 -10   1   1        5.69        5.78      0.92 o
  -9   1   1      359.48      360.05      2.71 o
  -8   1   1       60.91       62.05      2.10 o
  -7   1   1       22.64       22.63      0.86 o
  -6   1   1       50.87       44.85      1.05 o
  -5   1   1       22.39       25.38      0.73 o
  -4   1   1        4.36        7.57      0.60 o
  -3   1   1       96.99      102.65      1.21 o
  -2   1   1       74.89       76.27      1.15 o
  -1   1   1        0.40        1.53      0.58 o
   0   1   1       15.74       15.50      0.81 o
   1   1   1     1137.63     1098.47      5.61 o
   2   1   1      399.34      441.18      2.36 o
   3   1   1     1413.76     1456.95      4.98 o
   4   1   1      738.65      824.60      5.26 o
   5   1   1       53.17       67.22      1.38 o
   6   1   1      194.52      182.06      2.23 o
   7   1   1      120.63      117.15      1.96 o
   8   1   1       32.75       31.02      1.78 o
   9   1   1      110.47      105.11      2.52 o
  10   1   1       99.11      102.06      2.80 o
  11   1   1        4.35        5.94      1.85 o
  12   1   1        1.66        4.51      2.84 o
 -12   2   1       23.29       22.13      2.36 o
 -11   2   1       70.88       69.80      2.82 o
 -10   2   1        3.06        3.07      0.85 o
  -9   2   1        1.09        1.44      0.98 o
  -8   2   1      205.59      210.81      2.68 o
  -7   2   1       77.76       58.71      1.07 o
  -6   2   1        3.90        2.47      0.69 o
  -5   2   1     5172.26     5288.78     22.79 o
  -4   2   1      499.90      498.17      2.94 o
  -3   2   1      680.84      725.44      2.24 o
  -2   2   1     8895.85     8739.39     28.56 o
  -1   2   1       14.01       14.42      0.66 o
   0   2   1     1833.95     1809.46      5.34 o
   1   2   1      243.66      282.18      1.97 o
   2   2   1     1746.69     1707.06      7.66 o
   3   2   1     1420.21     1536.47      8.60 o
   4   2   1      187.60      174.75      1.99 o
   5   2   1     1113.28     1216.87      6.75 o
   6   2   1      193.53      191.99      2.00 o
   7   2   1      611.83      579.01      8.00 o
   8   2   1      155.89      172.33      2.82 o
   9   2   1        2.64        2.62      1.57 o
  10   2   1       67.86       66.14      2.55 o
  11   2   1       17.10       16.87      2.12 o
  12   2   1       10.83       10.57      2.99 o
 -12   3   1        0.59       -0.01      2.20 o
 -11   3   1      133.78      135.47      3.70 o
 -10   3   1      162.09      156.49      4.82 o
  -9   3   1      133.36      131.49      2.28 o
  -8   3   1      390.25      379.03      4.04 o
  -7   3   1      236.81      242.65      2.20 o
  -6   3   1     1027.84     1019.03      6.71 o
  -5   3   1       44.57       42.53      1.27 o
  -4   3   1      376.77      359.92      2.85 o
  -3   3   1      314.56      282.13      1.68 o
  -2   3   1      105.79       88.36      0.94 o
  -1   3   1      862.52      852.93      2.55 o
   0   3   1       46.81       38.10      0.74 o
   1   3   1     2229.76     2238.66     11.65 o
   2   3   1       54.03       57.46      1.28 o
   3   3   1     2588.85     2591.78      8.67 o
   4   3   1     1268.66     1327.94      9.56 o
   5   3   1      289.25      266.49      2.71 o
   6   3   1      595.82      565.51      4.68 o
   7   3   1       47.33       51.48      1.53 o
   8   3   1       53.67       48.30      1.83 o
   9   3   1       29.83       27.54      1.95 o
  10   3   1      201.40      205.91      3.89 o
  11   3   1       44.85       52.35      2.97 o
 -12   4   1       94.34      103.38      3.51 o
 -11   4   1        1.15        1.07      2.01 o
 -10   4   1      161.24      159.69      3.00 o
  -9   4   1       20.12       18.40      1.23 o
  -8   4   1        1.40        1.70      0.78 o
  -7   4   1      462.88      446.78      3.02 o
  -6   4   1      317.20      358.42      4.44 o
  -5   4   1      579.09      565.28      3.43 o
  -4   4   1     1879.13     2021.39      6.42 o
  -3   4   1        0.22        1.84      0.69 o
  -2   4   1     2740.52     2825.32     12.51 o
  -1   4   1     2778.93     2861.86      8.47 o
   0   4   1     1005.84      922.10      4.25 o
   1   4   1     1309.23     1394.55      7.03 o
   2   4   1      363.98      343.69      2.38 o
   3   4   1     1394.19     1459.28      8.76 o
   4   4   1     2134.43     2291.82      8.71 o
   5   4   1      540.54      512.67      4.64 o
   6   4   1       11.04       13.31      1.29 o
   7   4   1     1427.23     1446.92     16.57 o
   8   4   1       30.37       25.46      1.63 o
   9   4   1      732.12      663.37     18.77 o
  10   4   1       76.84       72.11      2.81 o
  11   4   1       93.31      116.36      4.14 o
 -12   5   1       23.78       36.08      3.20 o
 -11   5   1       83.06       79.44      3.21 o
 -10   5   1      588.90      573.92      7.00 o
  -9   5   1       19.62       19.63      1.91 o
  -8   5   1      908.42      836.22     23.38 o
  -7   5   1      143.67      130.33      2.44 o
  -6   5   1      701.17      703.31      3.25 o
  -5   5   1        7.54        6.03      0.67 o
  -4   5   1     3330.07     3546.50     16.92 o
  -3   5   1        0.93        0.98      0.75 o
  -2   5   1     1196.55     1241.69      5.27 o
  -1   5   1      841.55      825.19      4.27 o
   0   5   1      528.38      596.04      2.77 o
   1   5   1     2861.49     2896.72     11.79 o
   2   5   1      974.22     1109.46     17.58 o
   3   5   1      922.59      925.06      4.49 o
   4   5   1      340.78      349.19      2.95 o
   5   5   1      143.97      127.31      2.04 o
   6   5   1        6.32        6.08      1.24 o
   7   5   1       56.16       57.51      2.06 o
   8   5   1       30.64       25.04      2.10 o
   9   5   1       50.99       52.98      3.41 o
  10   5   1       64.37       61.76      3.65 o
  11   5   1      127.36      125.18      3.65 o
 -11   6   1        2.98        2.73      2.10 o
 -10   6   1      113.01      118.79      3.42 o
  -9   6   1       91.60       86.24      2.84 o
  -8   6   1       16.35       15.37      1.35 o
  -7   6   1      202.72      206.86      2.33 o
  -6   6   1      170.66      178.04      1.80 o
  -5   6   1       93.65       86.58      1.46 o
  -4   6   1       43.64       51.97      1.58 o
  -3   6   1       52.33       43.25      1.05 o
  -2   6   1      594.28      630.85      3.82 o
  -1   6   1     1218.51     1352.29      6.16 o
   0   6   1      546.08      556.48      4.02 o
   1   6   1      161.72      163.57      1.32 o
   2   6   1      988.11      969.54      7.34 o
   3   6   1      780.75      835.80      5.63 o
   4   6   1       96.50      100.16      1.79 o
   5   6   1     1661.06     1688.37      9.33 o
   6   6   1      164.08      177.23      3.34 o
   7   6   1     1142.66     1097.38     10.05 o
   8   6   1      180.87      170.11      3.86 o
   9   6   1      211.15      201.71      5.51 o
  10   6   1        2.79        2.02      2.00 o
  11   6   1      238.28      266.65      6.41 o
 -11   7   1        9.25        8.79      2.79 o
 -10   7   1       42.49       45.00      2.66 o
  -9   7   1       10.32       11.69      1.87 o
  -8   7   1      778.30      761.41      6.60 o
  -7   7   1       48.12       50.65      2.14 o
  -6   7   1       80.28       89.70      2.20 o
  -5   7   1        1.44        1.65      1.08 o
  -4   7   1      516.23      558.21      3.54 o
  -3   7   1       49.05       52.87      1.71 o
  -2   7   1      219.95      214.69      1.82 o
  -1   7   1       20.42       17.08      1.01 o
   0   7   1      455.17      497.21      2.73 o
   1   7   1      635.64      690.44      3.76 o
   2   7   1      226.19      243.79      2.28 o
   3   7   1       59.46       60.98      1.49 o
   4   7   1       24.15       14.94      1.23 o
   5   7   1        3.99        3.97      0.78 o
   6   7   1      876.86      858.06      6.96 o
   7   7   1       18.44       17.08      1.50 o
   8   7   1        0.04        0.22      1.41 o
   9   7   1        3.19        2.22      1.75 o
  10   7   1        1.51       -0.01      2.99 o
 -11   8   1        1.51        2.52      2.99 o
 -10   8   1        1.96        2.39      2.66 o
  -9   8   1      137.43      127.07      3.60 o
  -8   8   1      304.49      320.47      6.57 o
  -7   8   1        0.07        1.22      1.61 o
  -6   8   1      440.47      454.40      4.10 o
  -5   8   1      167.85      175.66      2.52 o
  -4   8   1      428.75      453.87      3.95 o
  -3   8   1       46.36       36.93      0.93 o
  -2   8   1      163.01      179.21      1.49 o
  -1   8   1       40.17       29.26      1.17 o
   0   8   1      444.32      460.57      4.39 o
   1   8   1        8.89       12.55      0.78 o
   2   8   1      244.07      236.31      2.14 o
   3   8   1      383.47      414.97      3.17 o
   4   8   1      773.01      766.88      5.14 o
   5   8   1        7.39        5.67      1.73 o
   6   8   1      473.04      440.63     17.14 o
   7   8   1       72.42       65.14      2.32 o
   8   8   1       36.44       36.17      3.02 o
   9   8   1        1.86        1.52      2.56 o
  10   8   1       89.84       90.75      4.98 o
 -10   9   1        7.25        3.27      2.76 o
  -9   9   1       39.27       35.09      3.07 o
  -8   9   1      155.72      153.37      4.92 o
  -7   9   1      189.33      191.18      3.66 o
  -6   9   1       17.29       16.99      1.76 o
  -5   9   1       26.57       25.73      1.48 o
  -4   9   1        2.93        5.15      1.14 o
  -3   9   1       30.70       29.56      1.20 o
  -2   9   1      755.89      776.92      4.50 o
  -1   9   1      151.35      155.66      1.97 o
   0   9   1      371.93      369.17      2.95 o
   1   9   1       77.55       66.56      1.30 o
   2   9   1      371.13      369.16      6.55 o
   3   9   1       45.33       46.08      1.66 o
   4   9   1        0.06       -0.01      1.23 o
   5   9   1       52.30       42.95      2.19 o
   6   9   1        3.24        5.13      1.80 o
   7   9   1        1.35        1.30      1.86 o
   8   9   1      159.75      149.05      4.53 o
   9   9   1        0.51        1.06      3.00 o
 -10  10   1       10.29        7.49      2.95 o
  -9  10   1       11.03       10.93      2.83 o
  -8  10   1        0.72        1.08      2.46 o
  -7  10   1      161.84      168.23      3.49 o
  -6  10   1      343.90      334.19      3.80 o
  -5  10   1       99.92       94.44      2.21 o
  -4  10   1       66.09       65.85      1.85 o
  -3  10   1      260.04      250.67      2.83 o
  -2  10   1      296.87      289.26      4.39 o
  -1  10   1       41.58       42.26      1.54 o
   0  10   1      262.82      261.12      3.20 o
   1  10   1       84.15       84.15      2.22 o
   2  10   1       14.55        9.45      1.07 o
   3  10   1      743.40      697.57      4.68 o
   4  10   1      708.96      698.78      5.84 o
   5  10   1       13.80       11.96      1.73 o
   6  10   1       20.61       20.77      1.90 o
   7  10   1      254.62      252.21      4.39 o
   8  10   1       41.21       37.30      2.92 o
   9  10   1      204.54      233.86      6.44 o
  -9  11   1       30.66       27.85      3.21 o
  -8  11   1      266.94      269.82      5.62 o
  -7  11   1       11.76       11.74      1.98 o
  -6  11   1       68.75       73.33      2.50 o
  -5  11   1      110.50      111.69      2.27 o
  -4  11   1       97.92      107.16      1.86 o
  -3  11   1       81.85       83.19      1.86 o
  -2  11   1      556.59      497.60     19.03 o
  -1  11   1      251.43      255.30      3.72 o
   0  11   1      180.24      168.18      4.11 o
   1  11   1      861.71      870.93      6.86 o
   2  11   1       31.06       21.41      1.72 o
   3  11   1        0.59        0.32      0.51 o
   4  11   1       56.14       55.48      2.39 o
   5  11   1        3.37        4.78      2.13 o
   6  11   1        2.77        3.67      1.92 o
   7  11   1        0.15       -0.01      2.07 o
   8  11   1       28.75       27.63      2.86 o
  -8  12   1       65.38       78.98      4.36 o
  -7  12   1        0.23        1.75      2.02 o
  -6  12   1       53.58       65.10      2.18 o
  -5  12   1      267.33      264.89      3.44 o
  -4  12   1       11.46       11.85      1.03 o
  -3  12   1       99.81       91.55      1.75 o
  -2  12   1        2.37        3.06      1.04 o
  -1  12   1       29.42       32.16      2.05 o
   0  12   1      627.71      620.13     12.75 o
   1  12   1       39.91       43.04      2.84 o
   2  12   1       48.92       47.41      2.35 o
   3  12   1       26.93       26.25      2.31 o
   4  12   1        0.80        2.31      2.06 o
   5  12   1      316.83      317.21      5.20 o
   6  12   1      106.18      117.00      3.34 o
   7  12   1      137.72      130.73      3.82 o
  -7  13   1        5.27        6.63      2.98 o
  -6  13   1       59.33       63.92      3.25 o
  -5  13   1       14.63       14.65      2.15 o
  -4  13   1       13.29       14.95      1.91 o
  -3  13   1       62.03       57.49      2.69 o
  -2  13   1       14.93       14.25      1.08 o
  -1  13   1       56.85       56.34      2.49 o
   0  13   1        0.99        2.64      1.62 o
   1  13   1       37.81       36.98      2.89 o
   2  13   1       37.23       36.10      2.23 o
   3  13   1      160.00      163.35      3.86 o
   4  13   1        4.95        4.69      2.04 o
   5  13   1       64.48       72.97      3.23 o
   6  13   1       61.51       63.45      3.24 o
  -6  14   1        2.10        1.92      2.92 o
  -5  14   1        8.83       16.07      2.53 o
  -4  14   1       19.71       24.58      2.40 o
  -3  14   1       50.54       53.98      2.76 o
  -2  14   1      158.22      149.10      3.58 o
  -1  14   1       87.63       74.82      2.79 o
   0  14   1        9.90        7.88      2.63 o
   1  14   1       12.67       11.55      2.72 o
   2  14   1        7.88        3.73      2.64 o
   3  14   1       86.17       89.93      4.15 o
   4  14   1       27.90       31.97      3.17 o
   5  14   1       22.58       32.42      3.37 o
  -4  15   1       11.29        7.00      2.46 o
  -3  15   1        3.84        6.43      2.21 o
  -2  15   1       11.76        9.94      2.84 o
  -1  15   1        0.27       -0.01      2.73 o
   0  15   1        9.21        9.36      2.83 o
   1  15   1       25.46       29.06      3.11 o
   2  15   1        4.03        3.19      2.72 o
   3  15   1        0.23        3.55      3.09 o
 -13   0   2       34.69       34.44      5.05 o
 -12   0   2       18.87       24.86      4.07 o
 -11   0   2       38.68       33.37      2.61 o
 -10   0   2     1196.46     1234.45      9.65 o
  -9   0   2      779.21      808.48      7.39 o
  -8   0   2      581.90      572.04      5.86 o
  -7   0   2      642.47      664.24      5.34 o
  -6   0   2      315.61      324.49      4.88 o
  -5   0   2      239.55      223.13      2.97 o
  -4   0   2      334.29      333.76      2.53 o
  -3   0   2     5826.15     5819.23     32.37 o
  -2   0   2    33893.26    32310.55    228.66 o
  -1   0   2      427.03      428.52      2.95 o
   0   0   2     9039.79     8833.06     45.84 o
   1   0   2       19.24       17.61      1.04 o
   2   0   2      820.75      802.88      7.70 o
   3   0   2     1377.42     1466.32     14.88 o
   4   0   2      150.28      185.41      2.75 o
   5   0   2     1209.46     1277.83      9.71 o
   6   0   2        4.14        4.87      1.55 o
   7   0   2     1347.91     1390.34     18.44 o
   8   0   2        9.48        9.42      2.60 o
   9   0   2       98.88      102.87      4.29 o
  10   0   2      213.12      179.29      5.09 o
  11   0   2      167.24      163.17      5.21 o
 -13   1   2        9.47       10.30      3.01 o
 -12   1   2       12.38       12.57      2.95 o
 -11   1   2      183.50      181.44      3.80 o
 -10   1   2       41.19       44.30      1.59 o
  -9   1   2       15.03       13.00      1.34 o
  -8   1   2       71.22       67.95      1.77 o
  -7   1   2      135.84      137.76      1.88 o
  -6   1   2      171.27      164.90      2.49 o
  -5   1   2      316.20      291.11      1.80 o
  -4   1   2      362.35      340.23      2.17 o
  -3   1   2     1059.99     1069.61      4.51 o
  -2   1   2     9063.19     9156.19     32.49 o
  -1   1   2    22478.19    21896.69     88.77 o
   0   1   2       70.19       66.96      1.03 o
   1   1   2     3569.61     3544.57     20.82 o
   2   1   2        1.29        0.91      0.67 o
   3   1   2     1700.49     1730.35      6.51 o
   5   1   2      835.87      814.30      4.16 o
   6   1   2       45.79       45.02      1.45 o
   7   1   2      218.28      220.41      2.82 o
   8   1   2      799.65      752.60      5.59 o
   9   1   2       39.07       31.85      2.23 o
  10   1   2       70.52       67.75      2.68 o
  11   1   2      125.77      139.20      3.75 o
 -12   2   2      118.63      120.04      4.29 o
 -11   2   2      207.17      209.85      4.07 o
 -10   2   2      140.17      112.32      7.77 o
  -9   2   2      392.27      330.48     24.71 o
  -8   2   2        3.10        4.83      1.26 o
  -7   2   2      743.79      734.33      4.96 o
  -6   2   2      436.10      413.26      3.95 o
  -5   2   2      245.69      239.78      1.97 o
  -4   2   2      834.84      877.57      3.45 o
  -3   2   2        9.65        9.46      0.77 o
  -2   2   2     1444.23     1473.41      5.07 o
  -1   2   2      699.52      754.74      2.60 o
   0   2   2      179.24      186.27      1.45 o
   1   2   2        1.55        1.86      0.81 o
   2   2   2       20.38       18.04      0.96 o
   3   2   2     2841.93     3001.72      7.53 o
   4   2   2      259.34      232.40      2.03 o
   5   2   2      120.20      110.45      1.62 o
   6   2   2     1111.57     1092.41      5.37 o
   7   2   2      157.15      159.00      3.09 o
   8   2   2      815.44      789.12      6.06 o
   9   2   2      209.56      231.45      4.03 o
  10   2   2       10.77       10.91      2.15 o
  11   2   2       16.57       14.54      2.30 o
 -12   3   2       13.30       12.71      2.40 o
 -11   3   2        5.20        3.33      2.23 o
 -10   3   2        0.06        1.21      2.13 o
  -9   3   2      410.65      418.74      4.88 o
  -8   3   2        9.05        8.15      1.10 o
  -7   3   2       35.12       36.16      1.26 o
  -6   3   2      308.20      312.89      6.01 o
  -5   3   2        4.20        4.73      0.73 o
  -4   3   2       49.71       60.64      1.14 o
  -3   3   2        4.14        3.29      0.67 o
  -2   3   2      685.88      724.20      2.42 o
  -1   3   2      915.11      936.96      3.26 o
   0   3   2      106.29      112.45      1.54 o
   1   3   2       21.98       28.62      0.91 o
   2   3   2        1.28        2.11      1.12 o
   3   3   2      468.96      486.96      2.81 o
   4   3   2       26.81       27.85      1.21 o
   5   3   2      200.01      198.74      2.29 o
   6   3   2       83.03       86.13      1.71 o
   7   3   2       81.28       76.11      1.82 o
   8   3   2      122.28      102.66      2.50 o
   9   3   2       63.81       65.29      2.72 o
  10   3   2       35.55       38.32      2.60 o
  11   3   2        5.81        8.01      2.29 o
 -12   4   2       91.31       90.11      3.59 o
 -11   4   2        3.41        4.34      2.31 o
 -10   4   2        1.13       -0.01      2.08 o
  -9   4   2       45.53       42.81      1.80 o
  -8   4   2       14.06       13.23      0.91 o
  -7   4   2      352.38      356.93      2.72 o
  -6   4   2       63.67       62.82      1.28 o
  -5   4   2      122.12      135.42      2.42 o
  -4   4   2      670.65      660.00      4.33 o
  -3   4   2      531.99      530.70      3.41 o
  -2   4   2      590.98      549.23      3.24 o
  -1   4   2     1522.86     1513.55      8.28 o
   0   4   2      553.63      580.72      3.86 o
   1   4   2      298.80      327.10      2.44 o
   2   4   2      281.63      284.80      2.23 o
   3   4   2     1030.72     1117.35      8.39 o
   4   4   2       17.30       18.94      1.31 o
   5   4   2        0.04        0.92      1.26 o
   6   4   2      352.07      359.27      3.75 o
   7   4   2      234.30      214.46      2.97 o
   8   4   2       12.71       10.86      1.53 o
   9   4   2      214.45      191.42      6.02 o
  10   4   2        0.26       -0.01      2.05 o
  11   4   2        5.81        8.35      2.54 o
 -12   5   2        0.67        2.87      2.46 o
 -11   5   2        4.19        6.26      2.30 o
 -10   5   2        1.36        2.29      1.54 o
  -9   5   2        0.38        0.28      0.93 o
  -8   5   2       70.51       72.47      1.82 o
  -7   5   2        1.25        3.16      1.09 o
  -6   5   2       24.40       28.91      1.16 o
  -5   5   2       11.03        6.77      0.88 o
  -4   5   2      866.24      907.22      4.98 o
  -3   5   2      322.30      311.97      3.39 o
  -2   5   2        3.20        5.53      0.61 o
  -1   5   2        4.06        1.70      0.65 o
   0   5   2      207.20      203.15      1.34 o
   1   5   2     2880.28     2989.06     15.32 o
   2   5   2       33.10       38.47      1.14 o
   3   5   2       63.82       49.49      1.65 o
   4   5   2      186.17      173.70      2.40 o
   5   5   2       68.22       70.57      1.93 o
   6   5   2        6.38        7.51      1.77 o
   7   5   2       84.38       87.16      2.50 o
   8   5   2       46.01       49.71      2.14 o
   9   5   2       15.60       13.53      1.94 o
  10   5   2       22.37       22.84      2.72 o
 -12   6   2       37.17       36.02      3.69 o
 -11   6   2       65.06       65.16      3.27 o
 -10   6   2       77.76       77.58      2.65 o
  -9   6   2        2.65        4.27      1.81 o
  -8   6   2      171.18      160.35      2.67 o
  -7   6   2      123.46      119.77      2.28 o
  -6   6   2        3.18        4.29      1.18 o
  -5   6   2      164.26      145.01      1.68 o
  -4   6   2       86.55       80.45      1.43 o
  -3   6   2     1704.45     1662.92     33.54 o
  -2   6   2       59.81       60.21      1.46 o
  -1   6   2      619.56      663.86      6.20 o
   0   6   2      302.82      261.95      1.88 o
   1   6   2      109.19      133.92      1.41 o
   2   6   2      735.54      759.20      3.67 o
   3   6   2       34.31       39.66      1.22 o
   4   6   2      348.53      326.59      2.85 o
   5   6   2      529.39      529.61      4.01 o
   6   6   2       84.30       80.20      2.46 o
   7   6   2      382.02      383.11      4.73 o
   8   6   2       27.81       27.56      2.39 o
   9   6   2        2.44        3.04      2.42 o
  10   6   2       52.19       50.53      3.46 o
 -11   7   2       75.14       77.67      4.54 o
 -10   7   2       28.61       30.78      2.83 o
  -9   7   2       30.99       32.10      2.33 o
  -8   7   2        9.42       10.21      1.60 o
  -7   7   2      241.26      245.30      3.71 o
  -6   7   2      322.57      312.61      3.74 o
  -5   7   2       25.06       28.49      1.18 o
  -4   7   2      753.36      748.83      4.38 o
  -3   7   2      520.75      527.71     12.79 o
  -2   7   2      108.49       94.54      5.72 o
  -1   7   2      290.98      288.87      2.39 o
   0   7   2      166.85      174.32      2.46 o
   1   7   2      441.36      425.84      3.12 o
   2   7   2       65.78       80.67      1.34 o
   3   7   2       68.93       66.70      1.51 o
   4   7   2       30.16       29.07      1.34 o
   5   7   2      139.04      138.09      2.72 o
   6   7   2      240.82      239.57      3.59 o
   7   7   2        1.08        0.34      2.35 o
   8   7   2      244.86      236.03      5.21 o
   9   7   2        6.57        7.15      3.04 o
  10   7   2      125.29      143.15      5.32 o
 -11   8   2       13.70       12.07      3.72 o
 -10   8   2        0.48        2.07      3.24 o
  -9   8   2        2.86        5.62      2.21 o
  -8   8   2      201.59      191.59      6.46 o
  -7   8   2      541.90      554.95      5.64 o
  -6   8   2        8.38        8.51      1.34 o
  -5   8   2      506.65      505.75      4.21 o
  -4   8   2       91.24       91.55      1.58 o
  -3   8   2       55.66       58.90      1.32 o
  -2   8   2      403.83      384.88      3.69 o
  -1   8   2      518.93      517.56      4.43 o
   0   8   2      112.16      102.32      1.65 o
   1   8   2        0.48        0.74      0.82 o
   2   8   2      565.95      539.39      3.49 o
   3   8   2       23.47       20.99      0.94 o
   4   8   2     1190.05     1125.78     25.24 o
   5   8   2      942.62      868.65      8.46 o
   6   8   2       52.64       57.93      2.60 o
   7   8   2        0.16        0.01      2.35 o
   8   8   2        2.05        2.45      2.68 o
   9   8   2      143.61      143.75      5.20 o
 -10   9   2      110.43       97.26      4.94 o
  -9   9   2       73.26       77.06      4.43 o
  -8   9   2        9.39        5.25      3.12 o
  -7   9   2        0.23        0.45      1.19 o
  -6   9   2      163.37      174.86      3.09 o
  -5   9   2      153.30      156.01      2.11 o
  -4   9   2      502.36      505.00      4.16 o
  -3   9   2      557.00      543.85      5.58 o
  -2   9   2      100.68      100.05      1.79 o
  -1   9   2      380.59      385.25      3.27 o
   0   9   2      116.87      120.48      1.92 o
   1   9   2       99.96       97.21      2.27 o
   2   9   2       21.84       23.01      1.26 o
   3   9   2      130.98      126.67      2.18 o
   4   9   2      184.00      183.83      3.32 o
   5   9   2       79.30       82.61      3.22 o
   6   9   2      479.94      474.14      6.21 o
   7   9   2       26.53       24.85      2.83 o
   8   9   2       94.48      107.19      3.83 o
   9   9   2       80.17       87.85      4.14 o
 -10  10   2        3.41        8.52      3.60 o
  -9  10   2        6.89       12.13      3.59 o
  -8  10   2      202.18      209.32      7.45 o
  -7  10   2      170.50      173.02      3.56 o
  -6  10   2       28.74       30.53      1.96 o
  -5  10   2       23.42       25.20      1.77 o
  -4  10   2       80.65       76.20      1.74 o
  -3  10   2      137.30      123.20      3.25 o
  -2  10   2       22.94       26.24      1.47 o
  -1  10   2       18.07       21.19      1.54 o
   0  10   2        5.08        6.55      1.35 o
   1  10   2       10.35        8.23      1.61 o
   2  10   2      221.46      211.97      4.65 o
   3  10   2       42.96       38.16      1.61 o
   4  10   2        1.61        1.72      1.70 o
   5  10   2      167.96      141.04      3.52 o
   6  10   2       21.55       27.36      2.74 o
   7  10   2       23.46       26.69      2.60 o
   8  10   2        2.33        4.93      2.44 o
  -9  11   2        7.47        8.38      3.80 o
  -8  11   2       18.04       16.57      3.36 o
  -7  11   2      121.16      118.86      4.49 o
  -6  11   2        3.85        3.92      1.85 o
  -5  11   2       51.73       50.78      2.18 o
  -4  11   2        2.49        2.33      0.80 o
  -3  11   2      268.89      277.17      2.93 o
  -2  11   2       13.75       13.64      1.62 o
  -1  11   2      141.32      143.33      2.60 o
   0  11   2      339.56      353.34      5.41 o
   1  11   2      426.28      407.47      5.07 o
   2  11   2        2.44        5.72      1.71 o
   3  11   2       74.58       68.91      2.46 o
   4  11   2       45.93       39.39      1.90 o
   5  11   2        7.70        8.10      1.83 o
   6  11   2       17.31       13.68      2.47 o
   7  11   2       50.75       46.43      2.98 o
  -8  12   2        0.83        0.86      3.13 o
  -7  12   2        4.98        1.87      3.11 o
  -6  12   2       88.11       88.64      3.27 o
  -5  12   2       59.21       54.77      2.61 o
  -4  12   2      153.04      154.15      2.84 o
  -3  12   2      125.65      112.31      2.11 o
  -2  12   2      320.49      328.63      3.75 o
  -1  12   2       89.84       87.27      2.77 o
   0  12   2        0.00        1.86      2.23 o
   1  12   2       95.82       90.81      2.85 o
   2  12   2      500.21      484.67      5.53 o
   3  12   2        4.54        3.77      2.11 o
   4  12   2        6.81        9.90      2.36 o
   5  12   2       28.17       28.86      2.78 o
   6  12   2        2.15        3.82      2.65 o
   7  12   2       17.93       23.62      2.55 o
  -7  13   2      101.29       97.61      5.07 o
  -6  13   2        6.07        8.86      2.59 o
  -5  13   2       49.28       44.77      2.55 o
  -4  13   2      137.37      139.64      3.07 o
  -3  13   2       37.89       33.02      2.35 o
  -2  13   2        7.95        9.94      2.06 o
  -1  13   2       10.43        8.17      1.96 o
   0  13   2      180.03      167.06      4.14 o
   1  13   2       37.50       28.53      2.68 o
   2  13   2        5.42        5.25      1.94 o
   3  13   2        0.40        1.27      2.06 o
   4  13   2       93.68       89.42      3.30 o
   5  13   2        3.05        5.84      2.48 o
  -6  14   2        0.01        1.96      3.03 o
  -5  14   2       65.32       73.21      3.18 o
  -4  14   2       49.42       41.30      2.61 o
  -3  14   2        0.68        1.26      2.13 o
  -2  14   2       99.94      108.40      3.26 o
  -1  14   2       36.59       43.46      3.06 o
   0  14   2       10.90        9.10      2.59 o
   1  14   2       39.10       33.12      2.87 o
   2  14   2      157.77      162.23      4.43 o
   3  14   2        0.48       -0.01      2.60 o
   4  14   2       29.31       33.04      3.79 o
  -4  15   2        5.02       10.51      2.38 o
  -3  15   2        2.35        1.44      2.59 o
  -2  15   2       64.75       73.21      3.62 o
  -1  15   2       71.67       85.31      4.37 o
   0  15   2        0.68       -0.02      3.16 o
   1  15   2       41.38       58.04      4.03 o
   2  15   2        6.04       11.09      3.90 o
 -12   1   3        0.01       -0.01      2.83 o
 -11   1   3       53.47       51.92      2.67 o
 -10   1   3        4.32        3.97      1.02 o
  -9   1   3      101.47       95.68      4.50 o
  -8   1   3       16.76       15.30      1.28 o
  -7   1   3       26.98       29.41      1.17 o
  -6   1   3      502.65      513.18      2.71 o
  -5   1   3       11.60       10.87      0.71 o
  -4   1   3      549.77      574.10      2.69 o
  -3   1   3      803.69      804.62      3.00 o
  -2   1   3        4.69        6.27      0.78 o
  -1   1   3      120.56      123.88      1.11 o
   0   1   3      475.01      483.17      2.51 o
   1   1   3        3.68        6.08      0.77 o
   2   1   3      224.31      236.02      1.77 o
   3   1   3      681.04      700.48      3.45 o
   4   1   3        6.56        8.33      0.98 o
   5   1   3        0.87        0.87      1.31 o
   6   1   3      152.61      154.05      2.60 o
   7   1   3       43.56       39.15      1.98 o
   8   1   3        0.38        0.49      1.92 o
   9   1   3       54.26       55.61      2.75 o
  10   1   3       18.44       16.17      2.65 o
 -12   2   3       70.62       68.17      3.95 o
 -11   2   3       11.02       12.63      2.40 o
 -10   2   3       54.67       56.93      2.83 o
  -9   2   3       65.63       62.82      2.69 o
  -8   2   3      241.62      242.64      3.52 o
  -7   2   3       35.69       44.96      1.21 o
  -6   2   3       56.87       55.16      1.40 o
  -5   2   3      359.92      346.29      2.10 o
  -4   2   3      398.66      434.89      2.59 o
  -3   2   3      196.17      183.61      1.80 o
  -2   2   3     2032.46     2070.66      8.61 o
  -1   2   3       28.90       26.41      0.78 o
   0   2   3       13.63       11.30      0.74 o
   1   2   3      362.04      394.24      2.79 o
   2   2   3     1422.26     1447.23      8.15 o
   3   2   3        0.21        1.48      0.86 o
   4   2   3       82.66       68.80      1.30 o
   5   2   3      123.02      129.74      1.83 o
   6   2   3      142.62      149.88      2.53 o
   7   2   3      448.86      448.59      4.56 o
   8   2   3        0.53        1.38      1.98 o
   9   2   3      103.22      106.75      3.37 o
  10   2   3       23.03       26.57      2.50 o
 -12   3   3       10.26       11.38      3.36 o
 -11   3   3       16.15       16.11      2.57 o
 -10   3   3       15.21       13.27      2.31 o
  -9   3   3       28.47       28.62      1.47 o
  -8   3   3        5.05        3.97      1.10 o
  -7   3   3      300.44      303.47      2.59 o
  -6   3   3     1385.74     1420.59      8.43 o
  -5   3   3      155.13      162.88      1.73 o
  -4   3   3     1120.03     1156.57      5.82 o
  -3   3   3      683.97      676.17      3.09 o
  -2   3   3      219.92      210.22      1.41 o
  -1   3   3      234.19      201.16      1.82 o
   0   3   3      164.17      145.67      2.46 o
   1   3   3      233.89      211.48      1.73 o
   2   3   3      260.42      271.00      3.38 o
   3   3   3      876.04      886.79      3.43 o
   4   3   3      134.97      148.19      1.71 o
   5   3   3      646.25      659.46      3.51 o
   6   3   3      731.68      765.09      4.88 o
   7   3   3       46.10       37.90      2.12 o
   8   3   3      119.96      113.40      3.30 o
   9   3   3       16.87       13.79      2.20 o
  10   3   3      112.73      125.08      4.02 o
 -12   4   3       73.04       77.00      4.32 o
 -11   4   3      126.68      138.93      4.55 o
 -10   4   3      255.90      260.76      7.60 o
  -9   4   3       20.56       20.42      1.47 o
  -8   4   3      102.43      100.04      2.26 o
  -7   4   3      412.26      411.29      3.80 o
  -6   4   3      406.99      438.37      2.88 o
  -5   4   3     1109.17     1080.61     12.87 o
  -4   4   3       76.84       78.20      1.18 o
  -3   4   3        5.10        2.71      0.76 o
  -2   4   3      199.32      190.37      1.46 o
  -1   4   3     1889.85     1954.84     11.37 o
   0   4   3     1096.80     1105.92      6.57 o
   1   4   3      869.10      921.82      3.93 o
   2   4   3      309.90      280.82      2.31 o
   3   4   3      198.86      213.76      2.33 o
   4   4   3      751.15      760.51      4.03 o
   5   4   3       15.45       15.07      1.23 o
   6   4   3       26.96       28.35      1.46 o
   7   4   3        0.09        0.49      1.50 o
   8   4   3       20.55       19.63      2.07 o
   9   4   3      201.42      189.90      4.24 o
  10   4   3       57.34       68.92      3.46 o
 -12   5   3       87.04       94.63      3.90 o
 -11   5   3       53.32       55.95      3.27 o
 -10   5   3       45.26       42.22      2.51 o
  -9   5   3        0.77        2.16      1.53 o
  -8   5   3       12.94       12.49      1.09 o
  -7   5   3       88.45       89.50      1.73 o
  -6   5   3       13.45       12.73      1.11 o
  -5   5   3      145.65      158.02      2.11 o
  -4   5   3      236.60      247.84      2.01 o
  -3   5   3      182.51      188.16      1.65 o
  -2   5   3      160.69      147.36      1.46 o
  -1   5   3       72.36       60.51      1.11 o
   0   5   3      132.62      160.32      1.64 o
   1   5   3      856.47      826.77      8.52 o
   2   5   3       26.73       26.85      1.06 o
   3   5   3      463.06      466.90      2.99 o
   4   5   3      710.25      708.96      3.95 o
   5   5   3      603.49      615.55      5.66 o
   6   5   3      758.19      744.29      6.95 o
   7   5   3      239.87      238.81      3.42 o
   8   5   3      279.26      281.25      4.77 o
   9   5   3       27.66       33.29      2.64 o
 -12   6   3       24.43       32.52      3.10 o
 -11   6   3      130.88      135.33      4.65 o
 -10   6   3       74.13       74.72      2.96 o
  -9   6   3      306.77      322.85      5.09 o
  -8   6   3      208.11      219.56      2.75 o
  -7   6   3      108.28      111.18      2.06 o
  -6   6   3       25.28       28.17      1.38 o
  -5   6   3      232.15      233.43      2.25 o
  -4   6   3       52.64       63.65      1.36 o
  -3   6   3     1204.32     1222.74      4.48 o
  -2   6   3        4.55        3.70      0.76 o
  -1   6   3      649.58      681.47      3.86 o
   0   6   3       53.46       55.17      1.20 o
   1   6   3      455.27      486.34      4.08 o
   2   6   3     1408.79     1425.89      6.58 o
   3   6   3       94.37      100.97      1.79 o
   4   6   3       35.13       43.26      1.46 o
   5   6   3      290.14      282.14      3.55 o
   6   6   3       94.87       99.13      2.67 o
   7   6   3        1.35        2.68      1.91 o
   8   6   3       14.38       11.58      1.83 o
   9   6   3        3.22        4.88      2.56 o
 -11   7   3        6.98       12.33      2.92 o
 -10   7   3      149.92      141.20      3.90 o
  -9   7   3       36.65       35.92      2.49 o
  -8   7   3        0.01        0.03      1.58 o
  -7   7   3       14.27       14.37      1.50 o
  -6   7   3        1.76        1.56      0.55 o
  -5   7   3      127.58      136.44      1.79 o
  -4   7   3       10.26       13.57      0.93 o
  -3   7   3       49.62       54.04      1.09 o
  -2   7   3      102.66      103.60      1.44 o
  -1   7   3       91.22      107.31      1.27 o
   0   7   3        3.25        3.09      0.50 o
   1   7   3      256.53      266.19      2.10 o
   2   7   3       11.96       16.25      1.01 o
   3   7   3       80.07       77.68      1.72 o
   4   7   3     1178.57     1193.89      6.14 o
   5   7   3       69.38       63.66      2.18 o
   6   7   3        7.51       10.25      1.86 o
   7   7   3       29.18       29.81      2.65 o
   8   7   3       57.75       50.80      2.66 o
   9   7   3      148.59      161.08      4.45 o
 -11   8   3       93.24       93.47      5.28 o
 -10   8   3       39.83       41.73      4.17 o
  -9   8   3       18.09       18.53      3.56 o
  -8   8   3       55.54       56.91      3.17 o
  -7   8   3       55.22       53.98      1.98 o
  -6   8   3      149.06      160.71      2.17 o
  -5   8   3        9.06       10.16      1.33 o
  -4   8   3       11.19       13.16      1.07 o
  -3   8   3      103.60      106.92      1.58 o
  -2   8   3       45.34       50.16      1.17 o
  -1   8   3        7.94        7.23      0.91 o
   0   8   3       36.67       38.82      1.28 o
   1   8   3      491.97      511.63      4.00 o
   2   8   3      377.80      372.65      3.72 o
   3   8   3       31.16       28.29      1.29 o
   4   8   3      207.97      205.47      2.72 o
   5   8   3      145.61      145.80      2.55 o
   6   8   3       52.31       53.34      2.61 o
   7   8   3       35.92       38.86      2.85 o
   8   8   3       11.26       11.09      2.67 o
 -10   9   3        5.67        3.62      3.69 o
  -9   9   3      190.97      193.61      8.35 o
  -8   9   3       30.49       31.62      3.65 o
  -7   9   3       15.77       19.59      2.37 o
  -6   9   3        9.43        6.72      1.30 o
  -5   9   3       92.15       93.01      2.05 o
  -4   9   3        2.40        4.04      1.01 o
  -3   9   3        0.58        0.06      0.88 o
  -2   9   3        5.41        6.47      1.07 o
  -1   9   3      171.78      176.48      2.82 o
   0   9   3       82.69       91.99      2.01 o
   1   9   3       19.89       20.34      1.32 o
   2   9   3       62.59       57.28      1.44 o
   3   9   3       68.51       66.52      1.73 o
   4   9   3        0.13        0.03      1.10 o
   5   9   3       50.59       59.26      2.70 o
   6   9   3        0.72        2.88      2.13 o
   7   9   3        1.02        0.27      2.64 o
   8   9   3      121.22      134.78      4.37 o
  -9  10   3       38.64       42.51      4.21 o
  -8  10   3      139.35      138.93      4.97 o
  -7  10   3      187.26      201.03      5.29 o
  -6  10   3       18.45       19.81      1.64 o
  -5  10   3        7.98        6.76      1.48 o
  -4  10   3      107.82      107.03      1.71 o
  -3  10   3      673.57      673.70      7.08 o
  -2  10   3       11.28        9.39      1.39 o
  -1  10   3      229.48      232.85      4.10 o
   0  10   3      853.61      832.86      8.34 o
   1  10   3      131.67      133.97      2.59 o
   2  10   3       93.72       87.64      2.36 o
   3  10   3      178.60      161.35      2.86 o
   4  10   3       29.62       36.14      2.16 o
   5  10   3        6.65        5.03      1.96 o
   6  10   3      101.12      100.19      3.34 o
   7  10   3        0.02       -0.01      2.38 o
  -9  11   3       50.96       51.86      4.19 o
  -8  11   3       24.66       28.26      3.76 o
  -7  11   3       68.32       61.22      3.97 o
  -6  11   3       28.89       30.54      2.31 o
  -5  11   3       27.27       29.41      2.21 o
  -4  11   3       10.35       12.09      1.41 o
  -3  11   3        2.48        3.82      1.33 o
  -2  11   3       25.30       28.12      1.74 o
  -1  11   3       27.01       30.35      1.76 o
   0  11   3        1.37        2.43      1.59 o
   1  11   3      215.29      223.28      3.48 o
   2  11   3        0.41        1.94      2.10 o
   3  11   3      118.78      115.39      2.48 o
   4  11   3       69.71       64.26      2.44 o
   5  11   3       93.71      102.26      3.59 o
   6  11   3      105.73      106.83      4.42 o
  -8  12   3       39.53       43.02      4.01 o
  -7  12   3        0.23        0.16      2.83 o
  -6  12   3        1.04        0.54      2.85 o
  -5  12   3       19.01       17.88      2.44 o
  -4  12   3        4.89        4.47      1.74 o
  -3  12   3      289.42      311.91      4.12 o
  -2  12   3       10.73       13.68      1.79 o
  -1  12   3      152.12      154.20      3.26 o
   0  12   3      208.70      220.41      4.26 o
   1  12   3       76.43       73.51      2.71 o
   2  12   3      183.92      190.78      5.01 o
   3  12   3       69.55       74.70      3.51 o
   4  12   3       10.61        9.49      2.62 o
   5  12   3       16.06       18.61      3.21 o
  -7  13   3        5.51        6.52      3.24 o
  -6  13   3       31.56       34.53      3.37 o
  -5  13   3       14.67       14.54      2.08 o
  -4  13   3       90.61      101.04      2.85 o
  -3  13   3       21.98       23.73      2.28 o
  -2  13   3       37.07       33.07      2.27 o
  -1  13   3       75.58       81.90      3.93 o
   0  13   3       12.33        9.14      2.87 o
   1  13   3        0.08        1.31      2.36 o
   2  13   3        0.51       -0.01      2.59 o
   3  13   3       12.63       11.53      2.66 o
   4  13   3        0.92        0.84      2.77 o
  -5  14   3        2.70        3.48      3.18 o
  -4  14   3       17.63       19.41      2.67 o
  -3  14   3        5.96        3.80      2.46 o
  -2  14   3       48.00       46.18      3.66 o
  -1  14   3        0.30       -0.02      3.08 o
   0  14   3       14.76       17.72      3.27 o
   1  14   3       56.66       59.05      3.93 o
   2  14   3        1.02        2.04      3.62 o
   3  14   3       24.75       19.21      3.62 o
  -1  15   3        1.05        0.68      3.23 o
 -12   0   4        4.86        3.97      4.69 o
 -11   0   4       21.62       18.21      4.48 o
 -10   0   4       27.52       30.10      2.57 o
  -9   0   4        3.71        4.57      2.15 o
  -8   0   4        0.07        0.20      2.19 o
  -7   0   4      364.29      351.90      9.66 o
  -6   0   4       80.72       88.95      1.93 o
  -5   0   4       62.30       69.29      3.88 o
  -4   0   4     2937.49     2865.22     10.13 o
  -3   0   4     6565.01     6569.41     31.29 o
  -2   0   4       78.11       80.21      1.71 o
  -1   0   4      480.09      454.26      5.63 o
   0   0   4     1155.11     1162.53      7.03 o
   1   0   4      300.19      302.98      5.19 o
   2   0   4     1004.58      929.61     16.44 o
   3   0   4      270.98      291.34      3.46 o
   4   0   4      973.45      979.77      8.50 o
   5   0   4       22.38       23.68      2.40 o
   6   0   4      118.13      110.92      4.65 o
   7   0   4      311.60      304.94      6.13 o
   8   0   4      220.89      192.26      6.44 o
   9   0   4      143.36      157.23      6.43 o
 -12   1   4      115.42      116.43      4.65 o
 -11   1   4      378.30      389.88      6.61 o
 -10   1   4       93.67       95.14      3.33 o
  -9   1   4      267.10      248.17      4.94 o
  -8   1   4      140.74      143.07      3.66 o
  -7   1   4      140.96      132.89      1.63 o
  -6   1   4       76.84       76.78      1.33 o
  -5   1   4      326.66      341.14      2.33 o
  -4   1   4       29.12       32.05      2.02 o
  -3   1   4     1892.88     1948.98      8.32 o
  -2   1   4      462.90      460.33      2.17 o
  -1   1   4      129.30      126.23      2.37 o
   0   1   4       99.21       98.52      1.40 o
   1   1   4      539.21      528.04      3.21 o
   2   1   4      612.19      662.31      4.14 o
   3   1   4       51.84       48.82      1.20 o
   4   1   4       59.09       58.16      1.85 o
   5   1   4      339.85      341.87      3.47 o
   6   1   4      113.53      122.01      2.97 o
   7   1   4       28.68       23.26      2.01 o
   8   1   4      214.19      225.05      4.20 o
   9   1   4       24.68       31.63      2.60 o
 -12   2   4       27.95       33.98      3.66 o
 -11   2   4       43.36       38.83      3.76 o
 -10   2   4       70.37       73.81      3.22 o
  -9   2   4        0.83        2.86      2.24 o
  -8   2   4        0.12        0.56      0.78 o
  -7   2   4       93.36       89.57      1.61 o
  -6   2   4      141.96      151.46      1.71 o
  -5   2   4      188.58      196.51      2.13 o
  -4   2   4      456.46      463.80      4.40 o
  -3   2   4     1301.63     1296.09      5.90 o
  -2   2   4     1717.27     1741.17      5.93 o
  -1   2   4       95.57      101.68      1.49 o
   0   2   4      474.02      441.20      8.29 o
   1   2   4      803.64      724.92     35.53 o
   2   2   4       90.05       89.41      1.54 o
   3   2   4       32.27       34.99      1.39 o
   4   2   4       16.19       19.14      1.18 o
   5   2   4       67.16       67.20      1.88 o
   6   2   4     1116.67     1124.30     11.46 o
   7   2   4       39.18       35.79      2.35 o
   8   2   4       16.63       20.56      2.32 o
   9   2   4      110.69      129.56      3.64 o
 -12   3   4       16.99       17.30      3.47 o
 -11   3   4        0.90        1.93      2.48 o
 -10   3   4       36.82       34.86      2.89 o
  -9   3   4       39.54       36.36      1.36 o
  -8   3   4       13.66       13.60      1.37 o
  -7   3   4       11.96       11.18      1.33 o
  -6   3   4      113.68      118.25      1.59 o
  -5   3   4       30.94       36.05      1.19 o
  -4   3   4       31.62       31.65      1.11 o
  -3   3   4       12.47       11.52      0.89 o
  -2   3   4       51.17       51.18      1.04 o
  -1   3   4      107.94      110.98      5.29 o
   0   3   4       14.06       13.08      1.02 o
   1   3   4        6.09        7.33      0.97 o
   2   3   4       67.94       65.20      1.51 o
   3   3   4      341.50      348.01      2.76 o
   4   3   4       82.28       83.48      1.86 o
   5   3   4      176.78      175.83      2.40 o
   6   3   4      153.32      158.74      2.85 o
   7   3   4        1.64        2.52      2.08 o
   8   3   4        0.14        0.35      2.14 o
   9   3   4        0.33        0.74      2.37 o
 -12   4   4        0.00        2.89      3.30 o
 -11   4   4        7.52        8.88      2.75 o
 -10   4   4        1.78        1.32      2.48 o
  -9   4   4       31.15       27.94      1.59 o
  -8   4   4       11.68       15.07      1.48 o
  -7   4   4        0.15        0.48      1.23 o
  -6   4   4       14.83       13.62      1.05 o
  -5   4   4      234.46      234.06      2.15 o
  -4   4   4       14.19       10.53      0.89 o
  -3   4   4      632.52      668.34      3.59 o
  -2   4   4        0.36        0.43      0.64 o
  -1   4   4        8.38        6.60      0.90 o
   0   4   4      412.36      383.06      9.72 o
   1   4   4      178.31      173.46      3.58 o
   2   4   4        4.53        3.68      0.75 o
   3   4   4       85.01       87.92      1.62 o
   4   4   4       47.08       48.66      1.61 o
   5   4   4       52.97       44.51      1.70 o
   6   4   4       16.85       16.36      1.37 o
   7   4   4      149.18      127.13      3.17 o
   8   4   4        3.30        3.49      2.41 o
   9   4   4        0.04        1.26      2.42 o
 -12   5   4        8.77       10.77      3.58 o
 -11   5   4        8.18        7.14      2.91 o
 -10   5   4       29.25       33.12      2.59 o
  -9   5   4       80.32       80.12      2.38 o
  -8   5   4      128.29      132.48      2.66 o
  -7   5   4        8.50        5.00      1.39 o
  -6   5   4       13.93       16.06      1.00 o
  -5   5   4       31.67       32.03      1.12 o
  -4   5   4      113.99      110.28      1.48 o
  -3   5   4        7.46        7.63      0.79 o
  -2   5   4       13.94       12.06      1.00 o
  -1   5   4      290.00      317.45      2.58 o
   0   5   4      105.24      111.70      1.60 o
   1   5   4      159.58      159.12      1.91 o
   2   5   4       49.83       52.24      1.29 o
   3   5   4      101.15       98.43      1.92 o
   4   5   4      342.40      344.24      3.53 o
   5   5   4       90.90       86.21      1.71 o
   6   5   4        3.10        2.21      1.34 o
   7   5   4        0.98        3.07      1.97 o
   8   5   4       39.95       41.24      3.03 o
 -11   6   4        1.49        3.55      2.78 o
 -10   6   4       11.64       13.65      2.54 o
  -9   6   4        0.52        1.38      2.39 o
  -8   6   4       37.24       38.87      2.18 o
  -7   6   4       24.14       26.39      1.66 o
  -6   6   4      173.78      168.12      3.91 o
  -5   6   4       43.25       45.39      1.42 o
  -4   6   4      247.47      236.84      1.97 o
  -3   6   4      566.10      533.43      6.11 o
  -2   6   4        0.01        0.48      0.97 o
  -1   6   4      134.74      127.56      1.87 o
   0   6   4      185.79      180.52      1.78 o
   1   6   4       23.44       24.00      1.02 o
   2   6   4       81.76       75.07      1.27 o
   3   6   4        2.83        3.49      1.06 o
   4   6   4      310.02      306.11      3.03 o
   5   6   4       16.02       14.86      1.26 o
   6   6   4       12.68       13.93      2.04 o
   7   6   4      230.31      230.15      4.05 o
   8   6   4       24.15       23.11      2.60 o
 -11   7   4       12.65       16.26      3.91 o
 -10   7   4        1.42        2.41      2.86 o
  -9   7   4       56.80       55.30      3.54 o
  -8   7   4       36.06       39.25      2.15 o
  -7   7   4       44.91       44.75      1.97 o
  -6   7   4       95.50       92.60      1.75 o
  -5   7   4       12.51       12.36      1.16 o
  -4   7   4      124.12      119.12      1.58 o
  -3   7   4       14.69       15.35      0.86 o
  -2   7   4       54.28       48.26      1.42 o
  -1   7   4       71.63       65.27      1.53 o
   0   7   4      122.97      132.46      1.97 o
   1   7   4      260.10      262.12      2.76 o
   2   7   4       51.05       47.44      1.35 o
   3   7   4      670.92      668.30      4.21 o
   4   7   4      180.87      175.56      2.53 o
   5   7   4       73.16       76.90      2.41 o
   6   7   4       16.85       19.30      2.13 o
   7   7   4       23.20       27.30      2.67 o
   8   7   4       45.61       46.96      3.31 o
 -10   8   4        0.60        2.80      3.02 o
  -9   8   4       18.10       20.71      3.79 o
  -8   8   4      112.49      120.88      5.02 o
  -7   8   4        2.89        3.46      1.51 o
  -6   8   4      148.41      144.15      2.09 o
  -5   8   4     1030.24     1052.31      7.90 o
  -4   8   4       19.86       23.02      1.13 o
  -3   8   4       15.94       16.40      0.82 o
  -2   8   4       82.48       82.74      1.86 o
  -1   8   4      246.14      213.31     12.28 o
   0   8   4       70.89       66.58      1.66 o
   1   8   4       10.60       11.22      1.05 o
   2   8   4        3.54        3.37      0.68 o
   3   8   4      270.69      265.42      3.10 o
   4   8   4      161.55      166.43      3.09 o
   5   8   4      296.48      276.85      4.11 o
   6   8   4      104.71      105.41      3.08 o
   7   8   4       67.23       79.02      3.25 o
 -10   9   4        4.83        3.27      4.06 o
  -9   9   4      186.38      195.51      5.72 o
  -8   9   4       27.54       25.10      3.47 o
  -7   9   4        8.33        5.97      2.19 o
  -6   9   4       17.18       18.22      1.27 o
  -5   9   4       86.46       96.99      2.06 o
  -4   9   4       31.87       34.08      1.45 o
  -3   9   4        8.32        7.89      1.41 o
  -2   9   4       15.23       15.32      1.27 o
  -1   9   4      105.15      109.02      2.18 o
   0   9   4       38.66       39.28      1.88 o
   1   9   4       80.63       78.80      2.17 o
   2   9   4       53.81       49.78      1.47 o
   3   9   4      359.13      346.52      3.74 o
   4   9   4        0.93        1.28      1.48 o
   5   9   4       22.56       25.93      2.21 o
   6   9   4       35.71       37.63      2.72 o
   7   9   4      136.17      151.43      4.38 o
  -9  10   4        0.61        1.37      3.40 o
  -8  10   4        7.63        6.98      3.27 o
  -7  10   4        5.87        7.16      2.81 o
  -6  10   4        0.01       -0.01      1.59 o
  -5  10   4       85.75       92.19      2.28 o
  -4  10   4       94.08       98.17      2.35 o
  -3  10   4      139.22      148.96      3.16 o
  -2  10   4       44.72       46.64      2.45 o
  -1  10   4      205.90      206.66      5.27 o
   0  10   4       13.41       13.30      1.65 o
   1  10   4       27.10       29.65      2.62 o
   2  10   4       69.48       71.30      2.63 o
   3  10   4       71.74       64.25      2.68 o
   4  10   4       14.09       14.11      2.32 o
   5  10   4        0.20        1.16      2.33 o
   6  10   4       53.49       60.31      4.66 o
  -8  11   4       28.54       29.80      3.85 o
  -7  11   4        4.26        8.27      2.87 o
  -6  11   4        2.41        0.68      2.98 o
  -5  11   4      124.34      128.87      3.65 o
  -4  11   4        0.02        2.53      1.80 o
  -3  11   4       42.85       42.51      2.51 o
  -2  11   4       49.33       52.40      3.22 o
  -1  11   4       13.52       14.83      3.19 o
   0  11   4        4.66        3.81      2.85 o
   1  11   4       12.45       12.48      3.13 o
   2  11   4       19.69       17.31      2.53 o
   3  11   4       31.05       32.28      2.99 o
   4  11   4       47.70       41.58      3.11 o
   5  11   4        7.22        7.39      3.39 o
  -7  12   4        3.67        3.49      3.32 o
  -6  12   4       41.45       42.95      3.78 o
  -5  12   4       49.72       48.48      2.80 o
  -4  12   4      116.29      119.87      3.32 o
  -3  12   4       40.72       39.79      2.80 o
  -2  12   4       27.04       26.88      3.12 o
  -1  12   4      141.42      140.84      4.56 o
   0  12   4      291.35      284.71      5.99 o
   1  12   4        0.99        0.62      3.26 o
   2  12   4        4.50        3.77      2.65 o
   3  12   4       43.56       44.01      3.26 o
   4  12   4        1.36        1.96      3.13 o
  -6  13   4        0.92        2.54      3.06 o
  -5  13   4       41.02       41.62      3.36 o
  -4  13   4       12.86       13.96      2.48 o
  -3  13   4       58.02       55.79      3.14 o
  -2  13   4       73.04       81.46      4.07 o
  -1  13   4        2.48        5.58      2.94 o
   0  13   4       43.44       43.21      4.08 o
   1  13   4       89.38       86.52      4.17 o
   2  13   4       13.14       12.19      2.90 o
  -3  14   4        8.56        7.90      3.14 o
  -2  14   4       33.68       40.77      3.69 o
  -1  14   4        7.95        3.82      3.16 o
   0  14   4        3.35        2.01      3.71 o
 -12   1   5        1.25        0.26      3.23 o
 -11   1   5        0.88        0.38      3.12 o
 -10   1   5        0.13        0.93      2.38 o
  -9   1   5       13.42       11.23      1.70 o
  -8   1   5       28.60       27.43      1.21 o
  -7   1   5       44.80       47.60      1.30 o
  -6   1   5        0.40        0.30      1.06 o
  -5   1   5      163.19      158.58      1.96 o
  -4   1   5      161.67      153.12      1.84 o
  -3   1   5      184.83      180.12      1.66 o
  -2   1   5       15.90       14.24      0.83 o
  -1   1   5       35.36       32.57      0.97 o
   0   1   5        0.08        0.73      0.73 o
   1   1   5        4.21        4.15      0.71 o
   2   1   5        1.79        1.88      0.90 o
   3   1   5      104.45       99.40      2.05 o
   4   1   5        8.94        8.67      1.20 o
   5   1   5        9.77       11.08      1.63 o
   6   1   5      103.16      104.39      3.78 o
   7   1   5       47.98       53.29      3.11 o
   8   1   5       10.35       12.30      2.45 o
 -12   2   5        0.06        2.11      3.54 o
 -11   2   5       22.85       21.39      3.79 o
 -10   2   5        0.27        0.36      2.43 o
  -9   2   5       13.52       15.35      2.11 o
  -8   2   5      131.94      128.48      2.11 o
  -7   2   5       67.32       71.56      1.65 o
  -6   2   5       13.38       11.93      1.22 o
  -5   2   5      406.25      408.45      3.02 o
  -4   2   5       34.49       36.26      1.15 o
  -3   2   5       54.96       51.52      1.04 o
  -2   2   5       98.33      102.03      1.58 o
  -1   2   5      380.10      373.36      2.39 o
   0   2   5       24.63       30.39      1.15 o
   1   2   5       78.68       72.14      1.58 o
   2   2   5      362.17      368.14      3.00 o
   3   2   5       10.06       10.31      1.24 o
   4   2   5      166.90      164.22      3.49 o
   5   2   5        0.49        0.35      1.76 o
   6   2   5       80.83       84.53      3.65 o
   7   2   5       56.51       52.76      3.41 o
   8   2   5        6.91       12.21      2.80 o
 -11   3   5       54.50       52.87      4.22 o
 -10   3   5        0.86        3.10      2.58 o
  -9   3   5       32.78       37.05      2.54 o
  -8   3   5       37.74       31.89      1.75 o
  -7   3   5      322.27      326.15      3.05 o
  -6   3   5       38.53       41.02      1.59 o
  -5   3   5      132.56      126.56      1.96 o
  -4   3   5      236.51      234.17      2.42 o
  -3   3   5       11.86       12.85      1.05 o
  -2   3   5      209.59      221.23      2.27 o
  -1   3   5       97.80       94.61      2.37 o
   0   3   5       36.11       34.75      1.55 o
   1   3   5      124.59      118.68      1.96 o
   2   3   5       38.09       35.62      1.11 o
   3   3   5       79.49       77.06      1.89 o
   4   3   5       12.42       14.64      1.54 o
   5   3   5       46.95       47.03      2.20 o
   6   3   5       74.55       78.54      3.57 o
   7   3   5       93.07       91.24      3.88 o
   8   3   5       78.44       90.10      4.06 o
 -11   4   5        2.17        2.35      3.21 o
 -10   4   5        9.08       12.09      2.75 o
  -9   4   5       21.49       19.25      2.59 o
  -8   4   5       51.66       54.89      2.80 o
  -7   4   5       56.47       52.10      1.85 o
  -6   4   5        0.74        1.51      1.19 o
  -5   4   5      559.24      569.62      3.88 o
  -4   4   5       10.35       10.31      1.03 o
  -3   4   5        1.15        1.25      0.63 o
  -2   4   5        2.76        4.26      1.03 o
  -1   4   5       20.59       17.93      1.35 o
   0   4   5      182.64      186.19      2.60 o
   1   4   5      275.60      276.98      3.29 o
   2   4   5      180.12      166.85      3.85 o
   3   4   5       11.27       11.31      1.33 o
   4   4   5      855.64      881.29      8.36 o
   5   4   5      225.23      222.96      3.88 o
   6   4   5       79.81       79.00      3.26 o
   7   4   5       34.14       36.03      3.45 o
 -11   5   5       98.34      105.73      4.28 o
 -10   5   5        0.31        2.81      2.70 o
  -9   5   5       55.86       57.87      3.33 o
  -8   5   5       48.61       49.78      2.78 o
  -7   5   5      187.75      183.20      5.69 o
  -6   5   5       37.74       39.91      1.50 o
  -5   5   5       65.57       68.79      1.59 o
  -4   5   5       82.26       87.83      1.57 o
  -3   5   5        1.08        1.26      0.75 o
  -2   5   5      666.69      714.44      6.81 o
  -1   5   5        0.42        0.00      0.85 o
   0   5   5      360.49      369.61      4.37 o
   1   5   5      281.77      291.38      3.58 o
   2   5   5       96.31       87.33      2.29 o
   3   5   5        0.53        1.20      1.23 o
   4   5   5       31.21       31.28      1.65 o
   5   5   5       11.32       10.96      2.30 o
   6   5   5        7.16        4.63      2.32 o
   7   5   5       26.10       24.64      2.72 o
 -11   6   5       38.66       38.91      3.63 o
 -10   6   5        2.29        0.50      2.58 o
  -9   6   5        0.20        0.21      2.43 o
  -8   6   5       23.24       26.40      2.43 o
  -7   6   5       25.66       24.89      1.40 o
  -6   6   5       12.93       12.76      1.29 o
  -5   6   5        1.35        2.22      1.18 o
  -4   6   5        2.39        2.16      0.92 o
  -3   6   5        4.23        4.20      1.06 o
  -2   6   5        0.10        0.68      1.35 o
  -1   6   5       20.23       20.25      1.48 o
   0   6   5        2.15        3.67      0.80 o
   1   6   5        2.05        2.58      1.73 o
   2   6   5      562.70      457.27     32.55 o
   3   6   5      342.44      329.11      6.60 o
   4   6   5      297.64      298.86      5.23 o
   5   6   5       12.47       13.39      2.36 o
   6   6   5       40.83       39.97      2.85 o
   7   6   5       24.97       23.91      2.90 o
 -10   7   5        0.27        2.00      3.23 o
  -9   7   5        3.06        1.78      3.03 o
  -8   7   5       12.01       12.85      2.81 o
  -7   7   5       83.56       79.30      4.14 o
  -6   7   5        1.96        2.61      1.24 o
  -5   7   5        7.51        6.42      1.09 o
  -4   7   5       65.11       63.88      1.97 o
  -3   7   5       34.27       32.78      1.58 o
  -2   7   5       32.94       36.18      2.45 o
  -1   7   5       76.70       76.22      2.26 o
   0   7   5      114.13      110.61      2.19 o
   1   7   5       51.99       46.67      1.73 o
   2   7   5      306.02      305.40      4.42 o
   3   7   5        5.39        5.17      1.41 o
   4   7   5        3.04        4.83      2.14 o
   5   7   5       13.67       13.69      2.37 o
   6   7   5       26.11       22.47      2.63 o
 -10   8   5        1.05       -0.02      3.27 o
  -9   8   5       27.73       29.19      3.27 o
  -8   8   5       18.96       16.33      2.94 o
  -7   8   5        4.87        3.28      2.72 o
  -6   8   5        9.92       12.96      1.67 o
  -5   8   5       13.59       15.95      1.33 o
  -4   8   5        0.00        0.91      1.08 o
  -3   8   5        3.69        3.61      1.16 o
  -2   8   5       67.41       74.20      2.14 o
  -1   8   5       91.88       90.59      2.44 o
   0   8   5      107.09      107.43      2.47 o
   1   8   5       39.46       37.01      1.61 o
   2   8   5       31.33       32.96      1.77 o
   3   8   5      130.81      125.71      3.26 o
   4   8   5       15.07       15.59      2.36 o
   5   8   5        0.03       -0.01      2.27 o
   6   8   5        2.39        2.02      2.61 o
  -9   9   5       10.12        9.47      3.14 o
  -8   9   5        7.87        7.22      2.98 o
  -7   9   5       35.19       38.74      2.80 o
  -6   9   5        0.04       -0.01      1.66 o
  -5   9   5       42.01       42.25      2.93 o
  -4   9   5      107.36      113.69      2.88 o
  -3   9   5       33.27       27.76      2.48 o
  -2   9   5       25.70       28.76      2.01 o
  -1   9   5       79.56       60.25      6.59 o
   0   9   5       14.53       14.91      1.31 o
   1   9   5        4.64        2.93      1.36 o
   2   9   5       12.78       12.68      1.85 o
   3   9   5        0.03        1.20      1.90 o
   4   9   5        1.28        1.99      2.17 o
   5   9   5       43.87       42.48      3.37 o
  -8  10   5        0.02       -0.02      3.03 o
  -7  10   5       47.69       46.92      3.52 o
  -6  10   5        0.42       -0.02      3.25 o
  -5  10   5       54.77       51.42      2.69 o
  -4  10   5        0.29       -0.01      2.28 o
  -3  10   5       30.92       30.56      2.69 o
  -2  10   5       65.32       70.66      3.31 o
  -1  10   5        0.01        0.23      2.99 o
   0  10   5      272.77      303.81      7.10 o
   1  10   5       70.94       76.11      4.18 o
   2  10   5       26.41       26.84      3.43 o
   3  10   5       15.45       11.46      3.22 o
   4  10   5        5.45        6.32      3.18 o
  -7  11   5       16.95       15.79      3.64 o
  -6  11   5        5.27        5.98      3.28 o
  -5  11   5       29.83       29.22      2.49 o
  -4  11   5       80.14       86.28      3.03 o
  -3  11   5        3.79        3.43      2.80 o
  -2  11   5      218.92      221.89      5.72 o
  -1  11   5       52.59       54.87      4.45 o
   0  11   5        1.82        4.30      3.30 o
   1  11   5       11.60       12.81      3.35 o
   2  11   5       19.93       19.36      3.49 o
   3  11   5       11.13       10.67      3.46 o
  -6  12   5       13.17       13.52      3.63 o
  -5  12   5        1.02        2.99      3.27 o
  -4  12   5        5.75       10.21      2.73 o
  -3  12   5       12.93       15.03      3.14 o
  -2  12   5        0.03        0.49      3.64 o
  -1  12   5       83.81       88.54      7.05 o
   0  12   5        0.78       -0.02      3.26 o
   1  12   5        8.92        8.21      3.41 o
   2  12   5       42.60       51.07      4.06 o
  -2  13   5       29.94       34.27      4.11 o
  -1  13   5       47.80       54.86      4.66 o
 -11   0   6        3.94        1.30      4.51 o
 -10   0   6      136.26      132.38      6.50 o
  -9   0   6        0.86        1.44      2.55 o
  -8   0   6        2.63        2.18      1.67 o
  -7   0   6       87.39       83.42      2.47 o
  -6   0   6      549.54      520.94      8.09 o
  -5   0   6      490.20      442.80      4.62 o
  -4   0   6       84.88      100.89      2.52 o
  -3   0   6      218.79      207.99      3.21 o
  -2   0   6       38.77       34.25      2.19 o
  -1   0   6      106.79      106.48      4.32 o
   0   0   6      234.34      234.62      4.75 o
   1   0   6       45.59       35.92      1.90 o
   2   0   6        0.18        0.82      1.65 o
   3   0   6        0.35        0.11      2.58 o
   4   0   6      281.43      300.17      7.04 o
   5   0   6       10.59       14.46      3.74 o
   6   0   6        1.34        1.78      5.76 o
 -11   1   6        5.55        7.13      3.35 o
 -10   1   6        5.46        4.51      3.16 o
  -9   1   6       28.95       32.62      2.86 o
  -8   1   6       43.51       41.25      1.69 o
  -7   1   6        8.77        6.07      1.21 o
  -6   1   6       60.58       64.40      1.67 o
  -5   1   6        2.36        1.96      1.11 o
  -4   1   6      408.93      407.25      3.13 o
  -3   1   6        2.36        2.19      0.74 o
  -2   1   6      188.70      189.96      3.15 o
  -1   1   6        8.36        7.73      1.02 o
   0   1   6      433.79      436.01      4.51 o
   1   1   6       78.00       79.84      1.77 o
   2   1   6       77.48       72.27      2.12 o
   3   1   6       30.85       27.41      2.23 o
   4   1   6        6.29        6.48      2.06 o
   5   1   6      370.43      381.05      6.96 o
   6   1   6        1.18       -0.02      3.84 o
 -11   2   6        0.00        1.79      3.49 o
 -10   2   6       37.16       35.46      3.99 o
  -9   2   6        1.44        2.88      2.64 o
  -8   2   6       76.05       78.25      2.33 o
  -7   2   6        0.07       -0.01      1.41 o
  -6   2   6        0.12       -0.01      1.28 o
  -5   2   6       40.81       33.33      1.45 o
  -4   2   6      280.48      257.53      3.17 o
  -3   2   6       63.13       68.00      1.76 o
  -2   2   6        0.02        0.04      1.05 o
  -1   2   6        4.24        5.18      1.15 o
   0   2   6      120.83      114.37      2.03 o
   1   2   6       15.65       16.52      1.19 o
   2   2   6      164.24      156.41      5.35 o
   3   2   6       97.19       95.35      3.02 o
   4   2   6        0.48        1.39      2.41 o
   5   2   6       53.71       56.60      3.50 o
   6   2   6       70.37       87.53      4.45 o
 -11   3   6        0.01        1.00      3.43 o
 -10   3   6        7.74        7.86      3.08 o
  -9   3   6        6.50        7.58      2.91 o
  -8   3   6        0.00        0.64      1.79 o
  -7   3   6       13.13       12.48      1.57 o
  -6   3   6        4.50        2.39      1.41 o
  -5   3   6      125.00      118.32      1.90 o
  -4   3   6      445.72      447.16      3.67 o
  -3   3   6       26.61       22.28      1.36 o
  -2   3   6        0.17        0.62      0.92 o
  -1   3   6        4.82        4.02      1.50 o
   0   3   6       46.02       46.48      1.98 o
   1   3   6       67.01       70.30      2.44 o
   2   3   6        0.16        0.09      1.59 o
   3   3   6        1.12        1.11      2.70 o
   4   3   6       77.97       80.81      4.50 o
   5   3   6       75.81       72.05      3.86 o
   6   3   6       51.59       48.71      4.11 o
 -10   4   6        7.32        7.26      3.19 o
  -9   4   6        6.57        7.42      3.00 o
  -8   4   6        0.00       -0.01      2.40 o
  -7   4   6       19.32       18.46      1.61 o
  -6   4   6        6.90        7.25      1.27 o
  -5   4   6       61.71       56.63      1.33 o
  -4   4   6        0.93        0.41      0.95 o
  -3   4   6        1.36        1.32      1.28 o
  -2   4   6      107.44      109.80      2.75 o
  -1   4   6        1.12        1.04      1.62 o
   0   4   6        0.88        1.96      1.57 o
   1   4   6       67.85       66.54      2.52 o
   2   4   6       11.60       12.70      2.06 o
   3   4   6       44.08       45.02      3.44 o
   4   4   6       95.98       91.71      4.21 o
   5   4   6        8.36        6.38      2.67 o
   6   4   6        0.00        2.48      2.72 o
 -10   5   6       18.29       15.49      3.42 o
  -9   5   6        4.30        6.15      2.65 o
  -8   5   6        3.62        3.42      2.21 o
  -7   5   6       23.22       21.39      1.88 o
  -6   5   6       17.55       15.93      1.43 o
  -5   5   6        3.36        3.55      1.03 o
  -4   5   6        0.01        1.42      1.65 o
  -3   5   6       15.88       12.97      1.55 o
  -2   5   6       21.40       16.89      1.98 o
  -1   5   6        0.00        0.47      1.62 o
   0   5   6        0.86        1.38      1.95 o
   1   5   6       25.78       24.79      2.52 o
   2   5   6       61.70       68.81      2.81 o
   3   5   6      110.76      117.59      3.74 o
   4   5   6       14.62       13.48      3.17 o
   5   5   6       12.72       12.53      2.70 o
 -10   6   6       33.80       37.49      3.19 o
  -9   6   6        1.65        1.58      2.63 o
  -8   6   6        0.01        0.09      2.37 o
  -7   6   6       11.22       10.69      2.40 o
  -6   6   6       78.59       71.43      2.60 o
  -5   6   6        0.65        0.80      1.16 o
  -4   6   6        0.35       -0.01      1.90 o
  -3   6   6       22.95       21.02      2.53 o
  -2   6   6       17.26       16.32      2.07 o
  -1   6   6      118.21      111.85      3.35 o
   0   6   6       28.17       28.78      2.55 o
   1   6   6       86.68       93.77      3.39 o
   2   6   6       95.53      105.68      3.60 o
   3   6   6      135.94      126.04      3.89 o
   4   6   6        8.19       11.34      2.54 o
   5   6   6       32.77       26.41      3.02 o
  -9   7   6        7.00       10.81      2.84 o
  -8   7   6        7.59        7.38      2.45 o
  -7   7   6      117.90      122.24      3.52 o
  -6   7   6      130.13      143.32      3.14 o
  -5   7   6        0.01        1.12      2.04 o
  -4   7   6       59.60       58.13      2.91 o
  -3   7   6        2.23        2.12      2.19 o
  -2   7   6       77.18       79.87      2.97 o
  -1   7   6       13.81       12.09      2.71 o
   0   7   6        2.08        1.90      2.40 o
   1   7   6       23.24       22.35      2.67 o
   2   7   6      151.92      154.78      4.15 o
   3   7   6       90.59       84.00      3.10 o
   4   7   6        1.61        0.77      2.37 o
  -8   8   6        3.73        6.83      2.50 o
  -7   8   6       47.36       43.96      2.83 o
  -6   8   6       47.49       48.94      3.22 o
  -5   8   6       56.66       54.27      2.78 o
  -4   8   6       17.93       18.65      2.91 o
  -3   8   6        9.52       11.61      2.74 o
  -2   8   6       13.89       14.33      2.78 o
  -1   8   6       47.37       45.35      3.37 o
   0   8   6       70.03       73.64      3.68 o
   1   8   6        0.38        0.61      2.49 o
   2   8   6      119.86      122.30      3.87 o
   3   8   6       38.94       37.94      2.64 o
   4   8   6       16.71       22.02      2.85 o
  -8   9   6        0.58       -0.02      3.18 o
  -7   9   6       16.82       17.32      3.23 o
  -6   9   6      108.86      115.15      3.93 o
  -5   9   6        6.48        9.51      2.77 o
  -4   9   6       54.94       65.38      3.58 o
  -3   9   6       15.97       15.65      3.23 o
  -2   9   6       64.45       67.45      3.84 o
  -1   9   6        9.16        7.05      3.04 o
   0   9   6       76.58       82.80      4.29 o
   1   9   6       24.68       20.48      2.79 o
   2   9   6       14.83       17.28      2.78 o
   3   9   6       53.89       54.44      3.70 o
  -6  10   6       47.75       53.73      4.43 o
  -5  10   6        4.01        2.98      3.51 o
  -4  10   6       14.22       19.65      3.40 o
  -3  10   6        2.40        2.96      3.22 o
  -2  10   6        7.75        5.98      3.30 o
  -1  10   6        0.15        0.15      3.21 o
   0  10   6        0.02        3.03      3.26 o
   1  10   6        0.10       -0.02      3.19 o
   2  10   6       69.65       76.49      4.43 o
  -5  11   6       11.47       11.68      4.22 o
  -4  11   6       28.47       30.77      4.58 o
  -3  11   6        5.30        4.51      3.29 o
  -2  11   6       62.59       65.39      4.92 o
  -1  11   6       25.40       25.51      4.16 o
   0  11   6       17.53       18.81      3.59 o
 -10   1   7        1.40        1.53      3.51 o
  -9   1   7        2.00        2.67      3.23 o
  -8   1   7        1.44        1.08      2.06 o
  -7   1   7        1.09        1.25      1.71 o
  -6   1   7        0.07        0.81      1.64 o
  -5   1   7       40.84       37.40      1.94 o
  -4   1   7       38.99       35.15      1.70 o
  -3   1   7        0.01        0.24      1.16 o
  -2   1   7        7.84        6.11      1.04 o
  -1   1   7        5.38        5.81      2.12 o
   0   1   7       17.20       18.14      2.36 o
   1   1   7        0.03        0.77      2.19 o
   2   1   7        0.20        0.18      2.84 o
   3   1   7       23.04       20.76      3.32 o
   4   1   7       28.27       28.84      4.42 o
  -9   2   7       18.49       16.25      2.61 o
  -8   2   7       81.01       75.65      2.94 o
  -7   2   7       24.60       17.80      1.86 o
  -6   2   7       20.71       20.60      1.82 o
  -5   2   7       87.06       80.91      2.39 o
  -4   2   7       10.51       12.57      1.53 o
  -3   2   7        1.46        2.25      1.26 o
  -2   2   7       38.34       34.51      1.87 o
  -1   2   7       14.54       16.61      1.73 o
   0   2   7       10.10       10.10      1.75 o
   1   2   7       15.09       17.13      3.22 o
   2   2   7        4.31        2.67      2.96 o
   3   2   7        3.87        2.53      3.16 o
   4   2   7       12.79       14.22      3.53 o
  -9   3   7        2.19        1.94      2.56 o
  -8   3   7        5.39        5.37      2.28 o
  -7   3   7       14.80       14.68      1.94 o
  -6   3   7       33.00       31.43      2.02 o
  -5   3   7        6.06        5.80      1.79 o
  -4   3   7        6.79        8.78      1.46 o
  -3   3   7        9.38        7.03      1.24 o
  -2   3   7       55.39       56.35      2.84 o
  -1   3   7        0.31        0.08      1.68 o
   0   3   7       60.36       63.27      2.30 o
   1   3   7       57.30       60.73      3.32 o
   2   3   7       13.93       16.73      3.64 o
   3   3   7      153.49      156.51      5.69 o
   4   3   7        4.28        6.29      3.31 o
  -9   4   7       17.59       14.50      2.82 o
  -8   4   7       62.74       71.01      3.25 o
  -7   4   7       15.54       12.44      1.83 o
  -6   4   7       56.66       59.78      2.71 o
  -5   4   7       75.27       76.99      2.91 o
  -4   4   7        2.17        3.42      2.39 o
  -3   4   7       92.21       98.64      3.68 o
  -2   4   7        6.34        8.74      2.32 o
  -1   4   7       29.95       32.70      2.21 o
   0   4   7       15.93       15.62      2.10 o
   1   4   7       53.53       55.41      3.08 o
   2   4   7       22.31       22.47      2.86 o
   3   4   7       39.03       39.14      4.27 o
  -9   5   7        5.31        4.32      2.97 o
  -8   5   7       15.46       14.45      2.73 o
  -7   5   7        4.95        4.79      2.06 o
  -6   5   7       38.41       35.19      2.74 o
  -5   5   7        0.07       -0.01      2.35 o
  -4   5   7       24.65       20.96      2.76 o
  -3   5   7        2.70        4.38      2.62 o
  -2   5   7        6.64        7.14      2.13 o
  -1   5   7       23.43       23.04      2.42 o
   0   5   7       61.65       66.25      2.73 o
   1   5   7      195.66      203.53      4.62 o
   2   5   7        0.09        0.46      2.72 o
   3   5   7      206.16      217.73      5.99 o
  -8   6   7       45.04       51.39      3.62 o
  -7   6   7        0.93        2.46      2.31 o
  -6   6   7        4.48        4.03      2.42 o
  -5   6   7       28.41       32.73      2.80 o
  -4   6   7        1.20        1.31      2.70 o
  -3   6   7        8.44        8.07      2.75 o
  -2   6   7        6.05        4.97      2.39 o
  -1   6   7       82.69       83.72      3.25 o
   0   6   7       10.70        9.80      2.10 o
   1   6   7      161.90      175.50      4.52 o
   2   6   7        1.49        3.88      2.63 o
  -7   7   7        0.08        1.03      2.33 o
  -6   7   7        0.26        1.31      2.39 o
  -5   7   7        3.57        1.87      2.67 o
  -4   7   7        4.42        3.44      2.96 o
  -3   7   7        4.71        3.04      2.95 o
  -2   7   7        0.32       -0.01      2.63 o
  -1   7   7       15.75       17.99      2.65 o
   0   7   7        3.40        3.06      2.20 o
   1   7   7       77.14       76.31      3.55 o
   2   7   7        0.14       -0.01      2.76 o
  -6   8   7        1.56        4.79      2.40 o
  -5   8   7        0.06        1.46      2.81 o
  -4   8   7       32.09       32.58      3.57 o
  -3   8   7        0.14        1.88      2.78 o
  -2   8   7       75.14       76.32      3.72 o
  -1   8   7        0.75        1.74      2.61 o
   0   8   7        4.28        3.71      2.96 o
   1   8   7       64.66       58.80      3.44 o
  -4   9   7        3.20        4.10      3.19 o
  -3   9   7       14.32       13.83      3.07 o
  -2   9   7        4.57        5.16      2.86 o
  -1   9   7        3.57        4.29      2.68 o
  -7   0   8       89.06       73.94      4.23 o
  -6   0   8       27.05       27.26      3.42 o
  -5   0   8        6.43        8.23      2.69 o
  -4   0   8        0.15        3.65      3.06 o
  -3   0   8       35.54       35.12      4.29 o
  -2   0   8       62.71       67.74      9.15 o
  -1   0   8      114.43      118.76      8.11 o
   0   0   8       14.10       12.35      5.04 o
   1   0   8       25.15       28.49      6.13 o
  -7   1   8        5.95        5.62      2.69 o
  -6   1   8       66.29       53.03      3.23 o
  -5   1   8       37.33       38.59      2.96 o
  -4   1   8        5.58        5.81      3.14 o
  -3   1   8        6.50        3.83      3.30 o
  -2   1   8       10.35       10.75      3.58 o
  -1   1   8       29.87       23.38      3.10 o
   0   1   8        0.19       -0.01      2.93 o
   1   1   8        4.66        3.08      4.13 o
  -7   2   8        2.90        1.67      2.52 o
  -6   2   8        5.97        7.37      2.46 o
  -5   2   8       41.90       38.22      3.42 o
  -4   2   8        1.67        1.86      2.98 o
  -3   2   8       13.32       16.09      3.59 o
  -2   2   8       10.02       10.79      3.63 o
  -1   2   8       51.02       59.41      3.84 o
   0   2   8       18.95       19.44      3.43 o
   1   2   8        0.54       -0.02      3.16 o
  -7   3   8        8.44        6.55      2.61 o
  -6   3   8       80.31       68.08      3.45 o
  -5   3   8       31.23       26.33      3.61 o
  -4   3   8       21.70       29.35      4.11 o
  -3   3   8        0.06       -0.02      3.65 o
  -2   3   8        0.71        2.92      3.77 o
  -1   3   8       70.26       71.94      4.37 o
   0   3   8        1.85       -0.02      3.42 o
   1   3   8        2.59       -0.02      3.34 o
  -6   4   8       22.61       21.09      2.98 o
  -5   4   8       12.76       11.36      3.44 o
  -4   4   8        2.53        3.96      3.53 o
  -3   4   8        0.08        0.69      3.25 o
  -2   4   8        0.09        1.51      3.39 o
  -1   4   8        2.49        3.52      3.47 o
   0   4   8        0.10       -0.02      3.61 o
  -5   5   8        3.43        2.32      3.30 o
  -4   5   8        0.22        1.78      3.19 o
  -3   5   8        2.31        1.83      3.52 o
  -2   5   8        9.27       11.01      3.76 o
  -1   5   8       10.76       12.77      3.49 o
  -3   6   8        2.59        9.67      3.63 o
 
